# Supplementary material for: Assessing Biomarkers of Porcine Kidneys under Normothermic Machine Perfusion—Can We Gain Insight into a Marginal Organ?
Source: Int J Mol Sci. 2024 Sep 24;25(19):10280. doi: 10.3390/ijms251910280 (PMC11476884; doi:10.3390/ijms251910280)
Supplement: Supplementary file 1 [file ijms-25-10280-s001.zip]

Archive with 1 entries (1 files):
- ijms-3125210-supplementary.pdf
